# Supplementary material for: Multiplexed, High-Sensitivity Measurements of Antibody Affinity Using Interferometric Reflectance Imaging Sensor
Source: Biosensors (Basel). 2021 Nov 27;11(12):483. doi: 10.3390/bios11120483 (PMC8699213; doi:10.3390/bios11120483)
Supplement: Supplementary file 1 [file biosensors-11-00483-s001.zip]

Archive with 1 entries (1 files):
- biosensors-1413479-supplementary.pdf
